# Supplementary material for: Role of Electrically Evoked Muscle Hypertrophy on Spasticity in Persons with Spinal Cord Injury
Source: J Clin Med. 2025 Jun 4;14(11):3972. doi: 10.3390/jcm14113972 (PMC12155623; doi:10.3390/jcm14113972)
Supplement: Supplementary file 1 [file jcm-14-03972-s001.zip]

Archive with 1 entries (1 files):
- jcm-3631328-supplementary.pdf
